# Supplementary material for: A Novel Fatty Acid Metabolism-Associated Risk Model for Prognosis Prediction in Acute Myeloid Leukaemia
Source: Curr Oncol. 2023 Feb 20;30(2):2524–42. doi: 10.3390/curroncol30020193 (PMC9955245; doi:10.3390/curroncol30020193)
Supplement: Supplementary file 1 [file curroncol-30-00193-s001.zip]

Archive with 1 entries (1 files):
- curroncol-2131219-supplementary.pdf
